# Supplementary material for: Development and validation of a machine learning algorithm prediction for dense granule proteins in Apicomplexa
Source: Parasit Vectors. 2023 Mar 14;16:98. doi: 10.1186/s13071-023-05698-0 (PMC10012559; doi:10.1186/s13071-023-05698-0)
Supplement: Supplementary file 2 — Additional file 2: Table S2. Predictive results of case study. [file 13071_2023_5698_MOESM2_ESM.csv]

	name	prob
0	NCLIV_022320	0.9563804
1	NCLIV_038210	0.8657451
2	NCLIV_022330	0.8427387
3	NCLIV_060810	0.7556394
4	NCLIV_067220	0.6090074
5	TgME49_202065	0.3992846
6	TgME49_207360	0.31587112
7	NCLIV_005740	0.29455835
8	NCLIV_018530	0.21358496
9	NCLIV_066670	0.2026908
10	NCLIV_004390	0.18142918
11	NCLIV_020340	0.17741372
12	NCLIV_039410	0.16925034
13	NCLIV_054100	0.1671251
14	NCLIV_003060	0.15229015
15	TgME49_200600	0.14861718
16	NCLIV_000600	0.14407508
17	NCLIV_063250	0.13787739
18	NCLIV_063620	0.13697816
19	TgME49_210478	0.13049126
20	TgME49_205425	0.12702785
21	TgME49_210235	0.1251313
22	NCLIV_062910	0.12510097
23	NCLIV_039500	0.12354234
24	NCLIV_015960	0.11772771
25	NCLIV_061110	0.11629292
26	TgME49_202990	0.114990056
27	TgME49_204468	0.11497292
28	TgME49_206695	0.114000894
29	NCLIV_047720	0.1115112
30	TgME49_204010	0.11010642
31	TgME49_204080	0.10994674
32	NCLIV_068590	0.109822735
33	NCLIV_039760	0.10897763
34	NCLIV_047010	0.10741635
35	TGME49_249990	0.1072606
36	NCLIV_038360	0.10657878
37	NCLIV_064060	0.10234749
38	TGME49_215160	0.10062518
39	TGME49_314070	0.0996175
40	NCLIV_064170	0.09933664
41	TgME49_201730	0.09892983
42	TgME49_200110	0.09883877
43	NCLIV_002670	0.09771007
44	TGME49_258462	0.09627382
45	TgME49_208722	0.095442645
46	TgME49_204325	0.09472553
47	TgME49_201775	0.09451043
48	NCLIV_005630	0.093858354
49	NCLIV_019080	0.09274412
50	NCLIV_006280	0.09246783
51	NCLIV_001320	0.09244285
52	NCLIV_056910	0.092206255
53	NCLIV_004270	0.09062744
54	TgME49_204090	0.090401374
55	NCLIV_063490	0.090103
56	NCLIV_023740	0.08885169
57	TgME49_203688	0.086307645
58	NCLIV_011960	0.083950125
59	NCLIV_011740	0.0836994
60	NCLIV_060260	0.083689615
61	NCLIV_052570	0.08322826
62	TgME49_208080	0.0825566
63	NCLIV_053260	0.08178503
64	TGME49_272460	0.0810646
65	TgME49_209670	0.080894515
66	NCLIV_014390	0.08042039
67	NCLIV_016720	0.08011838
68	TgME49_201810	0.07908209
69	TGME49_279350	0.07882005
70	NCLIV_019510	0.07809972
71	NCLIV_030470	0.07703268
72	NCLIV_037660	0.07684534
73	TgME49_210100	0.07682726
74	NCLIV_043130	0.0756936
75	TgME49_210970	0.07509138
76	NCLIV_021940	0.07509014
77	NCLIV_034310	0.07411535
78	NCLIV_035590	0.0740104
79	NCLIV_057920	0.073736876
80	NCLIV_041720	0.07348505
81	TgME49_209945	0.07260129
82	TgME49_204330	0.07239618
83	NCLIV_008010	0.070972964
84	TGME49_225200	0.069851235
85	NCLIV_040650	0.06959298
86	TGME49_282170	0.06718878
87	TgME49_204505	0.066445746
88	NCLIV_061950	0.06639244
89	TgME49_203740	0.06629522
90	NCLIV_049830	0.065620795
91	NCLIV_029060	0.064804055
92	NCLIV_049520	0.06468873
93	NCLIV_059300	0.06463765
94	TgME49_203560	0.064547315
95	NCLIV_046310	0.0644823
96	TgME49_203705	0.064234674
97	TgME49_201215	0.06416075
98	NCLIV_065980	0.06374727
99	NCLIV_029150	0.06325029
100	NCLIV_000725	0.063069046
101	NCLIV_045000	0.062455337
102	TgME49_206600	0.06216762
103	TgME49_210470	0.06170428
104	TgME49_201895	0.061694138
105	NCLIV_022030	0.06108615
106	NCLIV_006180	0.060759027
107	NCLIV_040090	0.060606822
108	NCLIV_048040	0.060278017
109	TgME49_202568	0.060163632
110	NCLIV_028300	0.059439126
111	NCLIV_046010	0.058872547
112	NCLIV_014660	0.058452908
113	NCLIV_027950	0.05837564
114	TgME49_204150	0.05806387
115	NCLIV_057260	0.057569653
116	TgME49_207420	0.05749864
117	NCLIV_056310	0.057443894
118	NCLIV_042260	0.05699814
119	NCLIV_015660	0.05695743
120	NCLIV_029750	0.056517895
121	TGME49_228760	0.056332983
122	NCLIV_069320	0.05607124
123	NCLIV_019030	0.05604765
124	NCLIV_037380	0.055597037
125	TGME49_266410	0.055189565
126	TgME49_203875	0.054599445
127	TgME49_203685	0.054256223
128	NCLIV_032020	0.053412177
129	TgME49_204380	0.053376075
130	TgME49_243110	0.05303683
131	TGME49_309600	0.052849635
132	TgME49_206620	0.052087974
133	NCLIV_024930	0.051282384
134	NCLIV_007800	0.05125778
135	NCLIV_035450	0.05098517
136	NCLIV_061550	0.050502785
137	TgME49_210682	0.050074812
138	NCLIV_034910	0.04998089
139	NCLIV_009140	0.049633585
140	NCLIV_004250	0.04897641
141	NCLIV_019240	0.048885465
142	NCLIV_058200	0.04851836
143	NCLIV_047380	0.048242215
144	TgME49_200375	0.047382116
145	NCLIV_064270	0.04719612
146	TgME49_203505	0.04684502
147	NCLIV_019820	0.046190955
148	TgME49_205230	0.046153516
149	NCLIV_018390	0.046127215
150	NCLIV_030900	0.045620166
151	NCLIV_023850	0.04529145
152	NCLIV_048710	0.04500979
153	TgME49_203430	0.044993047
154	TgME49_210255	0.044595513
155	NCLIV_049720	0.04350868
156	TgME49_206460	0.04312886
157	NCLIV_056770	0.042980768
158	NCLIV_040550	0.042959757
159	TGME49_312150	0.04254915
160	NCLIV_033860	0.04175809
161	NCLIV_023770	0.041691147
162	NCLIV_044430	0.041625265
163	TgME49_204045	0.041480526
164	TgME49_207920	0.04117579
165	NCLIV_066360	0.04056625
166	NCLIV_063480	0.04018145
167	NCLIV_036450	0.03986711
168	NCLIV_005010	0.03965013
169	TgME49_205398	0.039518088
170	NCLIV_043260	0.0395166
171	NCLIV_002330	0.039469123
172	TgME49_202260	0.039361466
173	TgME49_205120	0.0391629
174	NCLIV_013130	0.038995884
175	TgME49_204395	0.038674694
176	TGME49_264720	0.038629256
177	NCLIV_007640	0.03771316
178	NCLIV_047110	0.03716568
179	TgME49_207180	0.037058517
180	NCLIV_001130	0.03705321
181	NCLIV_066890	0.036509834
182	NCLIV_005700	0.035906553
183	TgME49_204315	0.03528548
184	NCLIV_040360	0.03494057
185	NCLIV_063510	0.034793872
186	NCLIV_008370	0.03462198
187	NCLIV_057520	0.034554504
188	NCLIV_017130	0.034374148
189	NCLIV_069890	0.033853486
190	TgME49_209045	0.033842117
191	NCLIV_020910	0.033682343
192	TgME49_205530	0.032922275
193	NCLIV_068910	0.032093152
194	NCLIV_003020	0.032024186
195	TgME49_274180	0.032023862
196	NCLIV_033130	0.031576525
197	TgME49_202445	0.031317804
198	NCLIV_049450	0.030852739
199	NCLIV_020380	0.030601092
200	NCLIV_021280	0.030200854
201	TgME49_200595	0.029950367
202	TgME49_210815	0.029778803
203	TGME49_264430	0.02958001
204	NCLIV_040850	0.029339932
205	NCLIV_065860	0.029294834
206	NCLIV_010340	0.028846724
207	TGME49_213030	0.028642798
208	NCLIV_001660	0.028526425
209	NCLIV_041380	0.028046172
210	NCLIV_048160	0.027711514
211	NCLIV_005670	0.027434409
212	NCLIV_020390	0.027196003
213	NCLIV_019990	0.02686169
214	NCLIV_051920	0.02684312
215	NCLIV_031090	0.026761023
216	NCLIV_039710	0.02673629
217	NCLIV_028800	0.0263395
218	TgME49_209095	0.026329193
219	TgME49_203375	0.02596417
220	NCLIV_011530	0.02584135
221	NCLIV_049920	0.025520748
222	TgME49_273620	0.025403177
223	NCLIV_058050	0.025339741
224	TgME49_204472	0.025238717
225	TgME49_203070	0.025182996
226	NCLIV_022990	0.024638489
227	NCLIV_007990	0.024622276
228	TgME49_207403	0.0243253
229	NCLIV_029790	0.02427521
230	NCLIV_028280	0.024178265
231	NCLIV_013790	0.023931107
232	NCLIV_065090	0.023753824
233	NCLIV_023880	0.023573158
234	NCLIV_005700	0.02352181
235	NCLIV_045770	0.023175616
236	TgME49_207110	0.023112012
237	NCLIV_037400	0.022638494
238	NCLIV_012220	0.022612737
239	TgME49_202730	0.022359949
240	TgME49_209530	0.022006253
241	TgME49_201160	0.021680735
242	TgME49_201785	0.021408273
243	NCLIV_038410	0.021195097
244	NCLIV_046030	0.021048373
245	NCLIV_020900	0.020992238
246	TgME49_209705	0.020893442
247	NCLIV_007780	0.020010099
248	NCLIV_043870	0.019819729
249	TgME49_209585	0.019516854
250	TgME49_204110	0.019250536
251	NCLIV_009540	0.01920998
252	NCLIV_043630	0.018988151
253	TGME49_254000	0.018888688
254	TgME49_210345	0.018436594
255	NCLIV_005500	0.018270537
256	NCLIV_046030	0.017908663
257	NCLIV_051040	0.017810453
258	TgME49_202160	0.01780584
259	NCLIV_015260	0.017661316
260	NCLIV_043750	0.017592568
261	NCLIV_065500	0.017432436
262	NCLIV_041480	0.017208181
263	TgME49_207880	0.017161213
264	TgME49_209515	0.016835772
265	NCLIV_045290	0.016733365
266	TgME49_203985	0.01669631
267	NCLIV_049110	0.016038792
268	NCLIV_024110	0.015948799
269	TgME49_206605	0.015781442
270	NCLIV_021160	0.015668996
271	TgME49_201190	0.015612708
272	NCLIV_063790	0.015484655
273	NCLIV_056120	0.015050134
274	TgME49_201100	0.014719068
275	NCLIV_008170	0.014453475
276	NCLIV_034930	0.014422548
277	NCLIV_001540	0.01430518
278	NCLIV_047530	0.014162676
279	TgME49_205110	0.01391434
280	TgME49_209112	0.013869789
281	TgME49_206360	0.013816581
282	NCLIV_017820	0.013324458
283	NCLIV_067460	0.013299217
284	NCLIV_047680	0.013225055
285	TgME49_209485	0.013194835
286	TgME49_209650	0.013077996
287	NCLIV_014560	0.012853434
288	NCLIV_070240	0.012785504
289	TgME49_202070	0.012643412
290	TGME49_297900	0.01239096
291	TgME49_203815	0.012297492
292	NCLIV_013730	0.011557185
293	NCLIV_019830	0.011478709
294	NCLIV_055660	0.011350932
295	TgME49_204055	0.010732763
296	NCLIV_060220	0.010008788
297	TgME49_200295	0.009897512
298	TgME49_203470	0.009755055
299	NCLIV_030890	0.009248515
300	NCLIV_046650	0.009036986
301	TGME49_241150	0.008628371
302	NCLIV_059810	0.008336827
303	NCLIV_046020	0.008311933
304	NCLIV_050360	0.007994883
305	TgME49_202285	0.007940518
306	NCLIV_022690	0.007425395
307	NCLIV_062300	0.007016727
308	TGME49_275460	0.00627801
309	TgME49_202255	0.005805635
310	TgME49_209780	0.005757489
311	TgME49_202600	0.004319476
312	NCLIV_016300	0.003991042
313	NCLIV_030440	0.003715448
314	TgME49_207030	0.003039236
315	TgME49_203100	0.002332913
